# Supplementary material for: Generation of a Novel High-Affinity Antibody Binding to PCSK9 Catalytic Domain with Slow Dissociation Rate by CDR-Grafting, Alanine Scanning and Saturated Site-Directed Mutagenesis for Favorably Treating Hypercholesterolemia
Source: Biomedicines. 2021 Nov 27;9(12):1783. doi: 10.3390/biomedicines9121783 (PMC8698692; doi:10.3390/biomedicines9121783)
Supplement: Supplementary file 1 [file biomedicines-09-01783-s001.zip]

Archive with 1 entries (1 files):
- biomedicines-1448633-supplementary.pdf
